# Supplementary material for: Veterinary Practitioners’ Standpoints and Comprehension towards Antimicrobial Use—Are There Opportunities for Antimicrobial Stewardship Improvement?
Source: Antibiotics (Basel). 2022 Jun 27;11(7):867. doi: 10.3390/antibiotics11070867 (PMC9311883; doi:10.3390/antibiotics11070867)
Supplement: Supplementary file 1 [file antibiotics-11-00867-s001.zip]

Archive with 2 entries (2 files):
- Supplementary File S2.xls
- Supplementary File S1.pdf
