# Supplementary material for: Veterinary Practitioners’ Standpoints and Comprehension towards Antimicrobial Use—Are There Opportunities for Antimicrobial Stewardship Improvement?
Source: Antibiotics (Basel). 2022 Jun 27;11(7):867. doi: 10.3390/antibiotics11070867 (PMC9311883; doi:10.3390/antibiotics11070867)
Supplement: Supplementary file 1 [file antibiotics-11-00867-s001.zip › Supplementary File S2.xls]

## Sheet: Za statističku obradu
	Sociodemographic data									Significance of bacterial resistance to antibiotics in everyday work									Prescribing behavior														Information sources											Knowledge on antimicrobial resistance
Vet. No.	Age in years	Gender m-1,f0	Type of institution private 1 state 0	Year of graduation	Highest level of education DVM1 MR0	Specialty YES 1 NO 0	Type of practice SMALL1 LARGE 2 SMALL AND LARGE 3	Number of years in practice FROM O5 1, FROM 615 2, OVER 15 3	Daily number of patients UP TO 100 0, OVER 1	Have you attended any education on the rational use of antibiotics YES MORE THAN 3 YEARS AGO 1 YES DURING THE LAST 3 YEARS 2 NO 3 I DON'T REMEMBER 4	How often do you encounter resistance RARELY 1 MONTHLY 2 WEEKLY 3 DAILY 4	Which sectors should be focused on in order to slow down the development of resistance - HIG IN HOSPITALS	HYGIENE ON FARMS	HIG DURING PREPARATION AND CONSUMPTION OF FOOD	RATIONAL USE OF AB IN HOSPITALS	RATIONAL PRESCRIPTION OF AB BY A DOCTOR	RATIONAL USE OF ANTIBIOTICS BY PATIENTS	FOR RATIONAL USE IN FARM ANIMALS	Prescribing compared to the same period last year DECREASED 1 DID NOT 2 INCREASED 3	4 antibiotics most often prescribed in daily work -1 AMOXICILLINCLAVULANICACID	2 PENICILLIN 1	3 ENROFLOXACIN 1	4 CEPHALOSPORINS 1	What are the reasons for prescribing antibiotics without a clear indication - WHEN THE WEEKEND IS COMING	IF ANIMAL OWNER (PATIENT) REQUESTS AN ANTIBIOTICS	NON-COMPLIANCE OF OWNERS / PATIENTS WITH DOCTOR'S INSTRUCTIONS IN TAKING MEDICINES	LANGUAGE / CULTURAL BARRIERS IN COMMUNICATION WITH THE OWNERS	LACK OF RAPID DG TESTS	COSTS OF MICROBIOLOGICAL TESTS	LACK OF CLEAR GUIDELINES FOR SOME CONDITIONS	Do you routinely do an antibiogram in case of failure of the applied therapy NO 0 YES 1	How often do you prescribe antibiotics in indications for which they are not approved and registered RARELY 0 MODERATE AND FREQUENTLY 1	Do you use domestic or foreign guides when prescribing antibiotics RARELY 0 MODERATE 1 FREQUENTLY 2	Would you like to have more local guidelines for the rational use of antibiotics NO 0 I DON'T KNOW 2 YES 3	Sources for obtaining current information on antibiotic therapy and resistance - INTERNET FORUMS	TEXTBOOKS	SCIENCE MAGAZINE	GUIDELINES OF GOOD CLINICAL PRACTICE	DIRECT COMMUNICATION WITH COLLEAGUES	CONTINUOUS EDUCATION	Which additional sources of information would be particularly useful - NO NEED FOR ADDITIONAL SOURCES	CLEAR NATIONAL GUIDELINES	MORE CONTINUOUS EDUCATIONS NOT SPONSORED BY THE PHARMACEUTICAL INDUSTRY	Antibiotic resistance is an important Public Health problem in our setting.	The prescription of an antibiotic to a patient does not influence the possible appearance of resistance.	I am convinced that new antibiotics will be developed to solve the problem of resistance.	The use of antibiotics on animals is an important cause of the appearance of new resistance to pathogenic agents in humans.	Two of the main causes of the appearance of antibiotic resistance are patient self- medication and antibiotic misuse.	Dispensing antibiotics without a prescription should be more closely controlled.
	1	2	3	4	5	6	7	8	9	10	11	12	13	14	15	16	17	18	19	20	21	22	23	24	25	26	27	28	29	30	31	32	33	34	35	36	37	38	39	40	41	42	43	44	45	46	47	48	49
1	1981	0	1	2010	1	1	1	1	0	1	1	0	0	0	1	0	0	1	2	1	1	0	1	0	0	0	0	0	1	1	1	1	2	3	1	1	1	1	1	0	0	0	1	5	1	1	5	5	1
2	1984	1	1	2013	1	0	3	1	0	1	2	0	0	0	0	0	0	1	3	0	1	0	0	1	0	0	0	1	1	0	0	1	1	3	1	1	0	0	1	0	0	1	0	5	1	2	5	5	1
3	1969	0	1	2007	1	0	1	2	0	2	1	1	1	1	0	1	1	1	1	1	1	0	0	1	0	0	0	1	0	1	0	0	1	3	1	0	0	1	1	0	0	1	1	5	5	5	5	4	2
4	1993	1	0	2017	1	1	3	1	1	1	1	0	1	1	1	0	1	1	2	0	0	0	0	0	1	0	1	0	0	1	1	0	1	3	0	1	1	0	0	1	0	1	1	5	5	2	5	5	1
5	1961	1	1	1994	1	0	1	2	0	3	2	0	1	1	0	1	1	1	2	1	1	1	0	0	0	1	0	0	1	0	0	0	2	3	0	1	1	1	1	1	0	1	1	5	5	1	5	5	1
6	1965	0	1	1990	1	1	1	3	0	1	3	0	0	0	0	1	0	1	3	0	1	0	0	0	0	0	0	1	1	1	0	0	2	3	0	1	0	0	0	0	0	0	1	5	5	1	5	5	1
7	1984	1	1	2010	1	1	3	2	1	2	2	0	1	0	1	1	1	1	2	0	0	0	0	0	0	0	0	0	0	1	1	0	2	3	0	0	0	0	1	1	0	1	1	5	5	4	5	5	1
8	1984	1	1	2011	1	0	1	2	0	2	1	1	0	1	1	0	1	1	2	1	0	0	1	1	0	0	0	0	1	1	0	0	1	3	1	1	1	0	0	1	1	0	0	5	5	5	5	4	1
9	1985	1	1	2011	1	0	3	2	0	3	2	0	0	0	0	0	1	1	2	1	0	0	0	1	0	0	0	0	0	1	0	0	1	3	1	0	0	0	1	0	0	1	0	5	3	2	5	5	1
10	1984	0	1	2010	1	0	1	2	0	3	2	0	0	0	1	0	1	1	2	1	0	0	1	1	0	0	0	0	1	1	0	0	0	3	0	0	1	0	1	0	0	1	1	5	5	2	4	5	1
11	1966	1	1	1996	1	1	2	3	0	2	4	0	0	0	0	0	1	1	1	1	1	0	0	1	0	0	0	1	1	0	0	0	1	3	1	0	0	0	1	0	0	1	0	5	5	1	5	5	1
12	1981	1	1	2008	0	1	1	2	0	3	3	1	1	1	1	0	1	1	2	1	0	0	1	1	0	0	0	0	1	1	1	0	1	3	1	0	1	1	0	0	0	1	1	5	5	3	4	5	1
13	1981	0	1	2008	1	1	1	2	1	3	3	1	0	0	1	0	1	1	2	1	0	0	0	1	0	0	0	0	1	0	0	0	2	3	1	0	0	1	0	1	0	1	1	5	5	1	5	5	1
14	1985	1	1	2010	1	0	1	2	1	3	3	0	0	0	1	0	1	0	1	1	1	1	1	0	0	0	0	0	0	1	0	1	2	3	1	1	1	0	0	0	0	0	1	5	5	2	5	5	1
15	1985	0	1	2012	1	0	1	2	1	1	2	0	0	0	0	1	0	1	1	1	0	0	0	1	1	0	0	1	1	1	1	1	2	2	1	1	1	1	1	1	0	0	1	5	5	3	5	3	1
16	1984	1	1	2010	1	0	1	2	1	2	4	1	0	1	1	0	1	1	2	0	0	1	0	0	0	0	0	0	0	0	0	0	1	3	0	1	1	1	0	1	0	1	1	5	5	1	5	5	1
17	1991	0	1	2016	1	0	1	1	0	2	1	0	0	0	1	0	1	1	2	1	0	1	0	0	1	0	0	0	1	1	0	0	1	3	0	0	0	0	1	1	0	0	1	5	2	2	4	5	1
18	1973	1	1	1998	1	1	3	3	0	3	1	0	0	0	1	1	1	0	3	1	1	1	0	1	0	1	0	0	1	0	0	1	1	3	0	1	1	1	1	0	0	1	0	5	1	5	3	5	1
19	1986	0	1	2014	1	1	1	1	0	1	1	0	0	0	1	0	0	1	2	0	0	0	0	0	0	0	0	1	1	0	0	0	1	3	0	1	0	0	1	0	0	0	1	5	5	1	5	5	1
20	1983	1	1	2012	1	0	1	2	1	3	2	0	0	0	1	1	1	1	2	0	0	0	0	1	0	0	0	1	1	1	0	1	1	3	0	0	1	0	1	1	0	1	1	5	5	2	5	5	1
21	1984	1	1	2012	1	0	3	2	1	3	2	0	1	0	1	0	1	0	2	0	0	1	0	0	0	0	0	1	0	0	1	1	1	3	0	0	1	0	1	1	0	1	1	5	5	4	2	4	5
22	1982	0	1	2008	1	0	1	2	0	3	1	0	0	0	1	0	1	1	2	1	0	0	0	0	0	0	0	1	0	0	0	0	0	3	0	0	0	1	0	1	0	0	1	5	1	1	5	5	1
23	1981	0	1	2013	1	0	1	2	1	3	4	0	0	0	1	0	1	1	2	0	1	0	0	1	0	0	0	0	1	1	0	1	1	3	1	1	0	1	1	0	0	0	1	5	2	3	4	5	1
24	1981	1	1	2011	1	0	1	2	1	3	3	0	0	0	1	0	0	0	1	0	0	0	0	1	0	0	0	0	0	1	1	0	2	3	1	1	1	0	1	0	0	1	1	5	4	3	5	5	3
25	1986	1	1	2014	1	1	1	1	0	1	1	0	0	0	1	0	0	1	2	1	1	0	0	1	0	0	0	1	1	0	1	0	1	3	1	1	0	0	1	0	0	0	1	5	5	1	5	5	1
26	1991	0	1	2016	1	0	1	1	0	2	1	0	0	0	1	0	1	1	2	0	0	1	0	0	1	0	0	0	1	1	1	0	1	3	1	0	0	0	1	1	0	0	1	3	2	2	4	5	1
27	1973	0	1	1998	1	1	1	3	0	3	1	0	1	0	1	1	1	0	3	1	0	1	0	1	0	1	0	0	1	0	0	1	1	3	0	1	1	1	1	1	0	1	0	5	1	5	3	5	1
28	1984	1	1	2010	1	0	3	2	1	2	4	1	1	1	1	0	1	1	2	0	0	1	0	0	0	0	0	0	0	1	1	0	1	3	0	1	1	1	0	1	0	1	1	5	5	5	5	5	1
29	1981	0	1	2008	1	1	1	2	0	3	2	1	0	0	1	0	1	1	2	1	0	1	1	1	0	0	0	0	1	0	1	0	2	3	0	0	0	1	0	1	0	0	1	5	5	1	5	5	1
30	1985	1	1	2010	1	0	3	2	1	3	3	0	1	0	1	0	1	0	1	0	0	0	1	0	0	0	0	0	0	1	1	1	2	3	0	1	1	0	0	1	0	0	1	5	5	4	5	5	1
31	1985	1	1	2012	1	0	1	2	0	1	2	0	0	0	0	1	0	1	1	1	0	0	0	1	0	0	0	0	1	1	0	1	2	2	1	1	1	1	1	1	0	0	1	5	5	3	5	3	1
32	1966	1	1	1996	1	1	2	3	1	2	4	0	0	0	0	0	1	1	1	1	1	0	0	0	0	0	0	1	1	0	0	0	1	3	0	0	0	0	1	0	0	1	0	5	5	1	5	5	1
33	1981	1	1	2008	0	1	1	2	1	3	2	1	0	1	1	0	1	1	2	1	0	0	1	1	0	0	0	0	1	1	1	0	2	3	0	0	1	1	0	0	0	1	1	5	5	3	4	5	1
34	1984	0	1	2010	1	0	1	2	1	3	4	0	0	0	1	0	1	1	2	1	0	0	1	0	0	0	0	0	1	1	0	0	0	3	0	0	1	0	1	1	0	1	1	5	5	2	4	5	1
35	1985	1	1	2011	1	0	3	2	0	3	4	0	0	0	0	0	1	1	2	0	0	0	0	1	0	0	0	0	0	1	0	0	1	3	1	0	0	0	1	1	0	1	0	5	3	2	5	5	1
36	1984	1	1	2011	1	0	1	2	1	2	1	1	1	1	1	0	1	1	2	0	0	0	1	1	0	0	0	0	0	1	0	0	1	3	1	1	1	0	0	1	1	0	0	5	5	5	5	4	1
37	1984	1	1	2010	1	1	3	2	1	2	2	0	1	0	1	1	1	1	2	0	0	0	0	0	0	0	0	0	0	1	1	0	2	3	0	0	0	0	1	1	0	1	1	5	5	4	5	5	1
38	1965	0	1	1990	1	1	2	3	0	1	3	0	1	0	0	1	0	1	3	1	1	0	0	0	0	0	0	1	0	1	1	0	2	3	0	1	0	0	0	1	0	0	1	5	5	1	5	5	1
39	1981	0	1	2010	1	1	1	1	0	1	1	0	0	0	1	0	0	1	2	1	1	0	1	0	0	0	0	0	1	1	1	0	2	3	0	1	1	1	1	1	0	0	1	5	5	1	5	5	5
40	1984	1	1	2012	1	0	1	2	1	3	2	0	0	0	1	0	1	0	2	0	0	1	0	0	0	0	0	1	1	0	1	1	1	3	0	0	1	0	1	1	0	1	1	5	5	4	2	4	1
41	1982	0	1	2008	1	0	1	2	1	3	1	0	0	0	1	0	1	1	2	1	0	0	0	0	0	0	0	1	0	0	1	0	0	3	0	0	0	1	0	1	0	0	1	5	1	1	5	5	1
42	1981	0	1	2013	1	0	3	2	0	3	4	0	1	0	1	0	1	1	2	0	1	0	0	0	0	0	0	0	1	1	0	1	1	3	0	1	0	1	1	0	0	0	1	5	2	3	4	5	5
43	1983	1	1	2012	1	0	3	2	0	3	2	0	1	0	1	1	1	1	2	0	0	0	0	0	0	0	0	1	0	1	1	1	1	3	0	0	1	0	1	1	0	1	1	5	5	2	5	5	5
44	1961	1	1	1994	1	0	3	2	1	3	2	0	0	1	0	1	1	1	2	1	1	1	0	0	0	1	0	0	0	0	0	0	2	3	0	1	1	1	1	1	0	1	1	5	5	1	5	5	5
45	1993	1	0	2017	1	1	3	2	1	1	1	0	1	1	1	0	1	1	2	0	0	0	0	0	1	0	1	0	0	1	0	0	1	3	0	1	1	0	0	0	0	1	1	5	5	2	5	5	5
46	1969	0	1	2007	1	0	3	2	1	2	1	1	1	1	0	1	1	1	1	0	1	0	0	0	0	0	0	1	0	1	0	0	1	3	0	0	0	1	1	1	0	1	1	5	5	5	5	4	4
47	1984	1	1	2013	1	0	3	1	1	1	2	0	1	0	0	0	0	1	3	0	1	0	0	0	0	0	0	1	1	0	0	1	1	3	0	1	0	0	1	0	0	1	0	5	5	2	5	5	5
48	1983	1	1	2007	1	0	2	2	0	2	3	0	0	0	0	1	1	0	3	0	1	0	0	1	1	0	0	0	0	0	0	1	1	3	1	0	0	0	0	1	0	1	0	5	2	2	4	5	5
49	1970	1	1	1998	1	0	3	3	0	3	1	0	1	0	0	1	1	1	3	0	1	1	0	0	1	0	0	0	0	0	1	0	0	3	0	1	1	1	0	1	0	1	1	5	3	3	5	5	5
50	1990	0	1	2015	1	0	1	1	0	1	2	0	0	0	1	1	1	1	3	0	0	0	0	1	0	0	0	1	1	1	1	1	2	3	1	0	0	0	1	1	0	1	1	5	5	2	1	5	5
51	1985	0	1	2009	1	0	1	2	1	3	3	0	1	0	1	1	1	1	2	1	0	0	0	0	0	0	0	0	0	1	1	1	1	2	1	0	0	0	1	1	0	0	1	5	5	4	5	5	3
52	1989	1	1	2014	1	0	3	1	1	1	3	0	1	0	0	1	0	1	2	1	0	0	0	1	0	0	0	1	0	0	1	1	0	3	0	0	0	1	1	1	0	1	1	5	5	3	5	4	5
53	1983	0	1	2012	1	0	3	1	1	1	1	0	1	0	0	1	1	0	2	1	1	1	1	0	0	1	0	0	0	0	1	0	1	3	0	0	1	1	0	1	0	0	1	5	5	3	5	4	5
54	1961	1	0	1986	1	0	1	3	0	3	2	0	1	0	1	1	0	0	2	0	1	0	0	0	0	0	0	0	0	0	0	1	1	3	1	0	0	0	1	1	0	0	1	5	5	2	5	5	5
55	1984	0	1	2009	1	0	3	2	1	2	2	0	1	0	1	0	1	1	2	1	1	0	1	1	0	0	0	0	0	1	0	1	1	3	0	1	0	1	1	0	0	1	1	5	5	2	3	4	5
56	1989	1	1	2014	1	0	1	1	1	3	2	0	0	0	1	0	1	1	2	1	0	0	0	1	0	0	0	0	1	1	1	0	1	3	0	0	1	1	0	0	0	1	1	5	5	1	3	5	5
57	1986	0	1	2014	1	1	1	1	0	3	1	1	1	1	0	1	0	0	2	0	0	1	1	0	0	0	0	1	0	1	0	0	2	3	0	1	1	1	0	1	0	0	1	5	5	1	3	3	5
58	1979	1	0	2006	1	1	3	2	1	3	2	0	0	0	1	1	1	1	1	0	0	0	1	0	0	0	1	1	0	0	1	1	2	3	0	0	1	0	1	1	0	0	1	5	5	2	5	5	5
59	1989	1	0	2015	1	1	1	1	1	3	2	0	0	0	0	1	1	0	1	0	0	0	1	0	0	0	0	0	0	1	1	1	2	3	0	1	0	0	1	1	0	0	1	4	5	2	3	5	5
60	1984	0	1	2012	1	0	1	1	0	3	2	0	1	0	1	1	1	1	1	1	0	0	0	0	0	0	0	0	1	1	1	1	2	3	1	1	0	0	1	1	0	0	1	4	4	2	3	5	5
61	1982	0	1	2011	1	0	3	2	1	3	2	0	0	0	1	1	1	1	2	0	0	0	0	0	0	0	0	0	0	1	1	0	1	3	0	0	0	1	1	1	0	0	1	5	5	3	5	5	5
62	1986	1	1	2014	1	0	3	1	1	1	2	0	1	0	1	1	1	1	2	1	0	0	1	0	0	0	0	1	0	1	1	1	1	3	0	0	0	0	1	1	0	0	1	5	5	2	3	5	5
[truncated: 4 more columns]
